# Supplementary material for: Genetic Diversity and Population Structure of Leishmania infantum from Southeastern France: Evaluation Using Multi-Locus Microsatellite Typing
Source: PLoS Negl Trop Dis. 2016 Jan 25;10(1):e0004303. doi: 10.1371/journal.pntd.0004303 (PMC4726517; doi:10.1371/journal.pntd.0004303)
Supplement: S1 Table — AM: Alpes-Maritimes; P: Provence; CE: Cévennes; CO: Corsica. VL–Visceral leishmaniasis; IVL–Infant under 15 years visceral leishmaniasis; CL–Cutaneous leishmaniasis; MCL–Muco-cutaneous leishmaniasis; RVL—New episode of leishmaniasis in patients; AC–Asymptomatic carrier; CanL–Canine leishmaniasis; CatL–Leishmaniasis in cat; PHLE: isolate from phlebotomine sandfly; UK–Unknown. n. d. = not defined. (XLS) [file pntd.0004303.s001.xls]

## Sheet: Feuil1
Endemic area	Patients	Sample OMS code	Sample Name LEM	Genotype	Year of isolation	Clinical form / Host	HIV status	Vars	Zymodeme	LIST7021	LIST7026	LIST7031	LIST7033	Li22-25	Li45-24	Li71-5/2	LiBTA	LiBTG	Rossi2	TubCA	LIST7025	Population defined by STRUCTURE	K = 6 Pop A	K = 4 Pop A	K = 2 Pop B
P	Patient 1	MHOM/FR/94/LPM135	3023	1	1994	VL	HIV		MON-1	218218	203203	170170	196196	110110	105105	106106	236236	263263	146146	074074	175175	A	6	3
AM	Patient 2	MHOM/FR/90/LPN63	1983	2	1990	VL	HIV	East	MON-24	220220	209209	172172	202202	106106	101101	106106	232232	261261	154154	078078	177177	A	6	3
AM	Patient 3	MHOM/FR/2002/LPN202	4478	3	2002	IVL		East	MON-1	226226	203203	172172	196196	098098	099099	108108	238238	255255	156156	074074	177177	A	4	1
P		MCAN/FR/2000/LPM206	4132	4	2000	CanL			MON-1	226226	203203	172172	196196	098098	099099	108108	238238	257257	156156	074074	177177	A	4	1
AM	Patient 4	MHOM/FR/2003/LPN212	4567	4	2003	VL	HIV		MON-1	226226	203203	172172	196196	098098	099099	108108	238238	257257	156156	074074	177177	A	4	1
AM	Patient 4	MHOM/FR/2004/LPN243	4903	4	2004	RVL	HIV		MON-1	226226	203203	172172	196196	098098	099099	108108	238238	257257	156156	074074	177177	A	4	1
AM	Patient 5	MHOM/FR/90/LPN67	2025	5	1990	VL	HIV	East	MON-1	226226	203203	172172	198198	098098	099099	108108	238238	257257	156156	074074	177177	A	4	1
AM	Patient 6	MHOM/FR/96/LPN126	3187	6	1996	IVL		West	MON-1	226226	203203	172172	196196	106106	097097	108108	238238	251251	156156	074082	177177	A	4/3	1
P	Patient 7	MHOM/FR/93/LPM110	3143	7	1993	VL	HIV		MON-11	226226	203215	172172	196196	098098	099105	106108	238238	253253	152158	074082	177177	A	4/6	1/3
AM	Patient 8	MHOM/FR/90/LPN62	1980	8	1990	VL		East	MON-1	226226	205205	172172	198198	096096	097097	106106	242242	255255	156156	082082	177177	B			1
AM	Patient 9	MHOM/FR/98/LPN163	3517	9	1998	IVL		East	MON-1	226228	205205	172172	198198	096096	097097	106106	236236	255255	156156	082082	177177	B			1
P	Patient 10	MHOM/FR/96/LPM150	3140	10	1996	VL	HIV		MON-1	226230	201203	172172	196196	098098	099101	106108	234238	257257	158158	074074	177177	A	4/5	1/2
AM	Patient 11	MHOM/FR/2001/LPN192	4297	11	2001	IVL		East	MON-1	226230	201205	172172	198198	096096	097097	106106	236240	257257	156156	082082	177177	B/A
CE		MCAN/FR/2006/LPN278	5331	12	2006	CanL			MON-1	226230	203203	172172	196196	096098	099099	108108	234240	255255	158158	074074	177177	A	4/5	1/2
P	Patient 12	MHOM/FR/97/LPM180	3539	13	1997	VL	HIV		MON-1	228228	199199	172172	196196	096096	101101	108108	234234	255255	158158	074074	177177	A	5	2
P		MCAN/FR/2000/LPM207	4136	13	2000	CanL			MON-1	228228	199199	172172	196196	096096	101101	108108	234234	255255	158158	074074	177177	A	5	2
P	Patient 13	MHOM/FR/2009/LPM262	5802	13	2009	VL	HIV		MON-1	228228	199199	172172	196196	096096	101101	108108	234234	255255	158158	074074	177177	A	5	2
P	Patient 14	MHOM/FR/2000/LPM197	3938	14	2000	VL	HIV		MON-1	228228	199199	172172	196196	100100	101101	108108	234234	255255	158158	074074	177177	A	5	2
AM	Patient 15	MHOM/FR/97/LPN161	3496	15	1997	CL		West	MON-1	228228	199199	174174	196196	106106	099099	108108	240240	251251	156156	074074	179179	A	1	4
CO	Patient 16	MHOM/FR/97/LPN154	3479	16	1997	VL			MON-1	228228	201201	170170	192192	106106	101101	108108	238238	251251	156156	082082	175175	A	6	3
P	Patient 17	MHOM/FR/2002/LPM225	4507	17	2002	VL	HIV		MON-1	228228	201201	172172	196196	096098	101101	108108	234234	241255	158158	074074	177177	A	5	2
P	Patient 18	MHOM/FR/2002/LPM215	4676	17	2002	VL	HIV		MON-1	228228	201201	172172	196196	096098	101101	108108	234234	241255	158158	074074	177177	A	5	2
P	Patient 19	MHOM/FR/2000/LPM 195	3933	18	2000	VL	HIV		MON-1	228228	201201	172172	194194	100100	099099	108108	242242	253253	158158	074074	177177	A	2/5/3	1/3/2
AM	Patient 20	MHOM/FR/86/LPN30	863	19	1986	VL	HIV	East	MON-1	228228	201201	172172	196196	096096	097097	108108	238238	257257	156156	074074	177177	A/B
AM	Patient 21	MHOM/FR/88/LPN50	1450	20	1988	VL	HIV	East	MON-1	228228	201201	172172	192192	096096	101101	108108	234234	255255	158158	074074	177177	A	5	2
AM	Patient 29	MHOM/FR/84/LPN23	658	21	1984	VL		East	MON-1	228228	201201	172172	196196	096096	101101	108108	234234	255255	158158	074074	177177	A	5	2
AM	Patient 30	MHOM/FR/85/LPN25a	662	21	1985	VL		West	MON-1	228228	201201	172172	196196	096096	101101	108108	234234	255255	158158	074074	177177	A	5	2
AM	Patient 31	MHOM/FR/94/LPN112	2971	21	1994	VL		East	MON-1	228228	201201	172172	196196	096096	101101	108108	234234	255255	158158	074074	177177	A	5	2
P	Patient 22	MHOM/FR/96/LPM151	3156	21	1996	VL	HIV		MON-1	228228	201201	172172	196196	096096	101101	108108	234234	255255	158158	074074	177177	A	5	2
AM	Patient 32	MHOM/FR/96/LPN132	3267	21	1996	VL		West	MON-1	228228	201201	172172	196196	096096	101101	108108	234234	255255	158158	074074	177177	A	5	2
P	Patient 23	MHOM/FR/97/LPM169	3335	21	1997	VL	HIV		MON-1	228228	201201	172172	196196	096096	101101	108108	234234	255255	158158	074074	177177	A	5	2
P	Patient 24	MHOM/FR/97/LPM172	3456	21	1997	VL	HIV		MON-1	228228	201201	172172	196196	096096	101101	108108	234234	255255	158158	074074	177177	A	5	2
P	Patient 35	MHOM/FR/2004/LPN228	4749	21	2004	IVL		West	MON-1	228228	201201	172172	196196	096096	101101	108108	234234	255255	158158	074074	177177	A	5	2
P	Patient 25	MHOM/FR/2005/LPM242	4994	21	2005	IVL			MON-1	228228	201201	172172	196196	096096	101101	108108	234234	255255	158158	074074	177177	A	5	2
P	Patient 26	MHOM/FR/2005/LPM247	5116	21	2005	IVL			MON-1	228228	201201	172172	196196	096096	101101	108108	234234	255255	158158	074074	177177	A	5	2
P	Patient 27	MHOM/FR/2009/LPM261	5801	21	2009	IVL			MON-1	228228	201201	172172	196196	096096	101101	108108	234234	255255	158158	074074	177177	A	5	2
AM		MCAN/FR/95/LPN122	3114*	21		CanL		East	MON-1	228228	201201	172172	196196	096096	101101	108108	234234	255255	158158	074074	177177	A	5	2
AM		MCAN/FR/95/LPN123	3115*	21		CanL		East	MON-1	228228	201201	172172	196196	096096	101101	108108	234234	255255	158158	074074	177177	A	5	2
AM		MCAN/FR/95/LPN124	3116*	21		CanL		East	MON-1	228228	201201	172172	196196	096096	101101	108108	234234	255255	158158	074074	177177	A	5	2
AM	Patient 33	MHOM/FR/96/LPN136	3273*	21	1996	AC		East	MON-1	228228	201201	172172	196196	096096	101101	108108	234234	255255	158158	074074	177177	A	5	2
AM	Patient 34	MHOM/FR/96/LPN131	3280*	21	1996	AC		East	MON-1	228228	201201	172172	196196	096096	101101	108108	234234	255255	158158	074074	177177	A	5	2
AM	Patient 28	MHOM/FR/81/LPN5	LPN5	21	1981	IVL		East	MON-1	228228	201201	172172	196196	096096	101101	108108	234234	255255	158158	074074	177177	A	5	2
AM	Patient 36	n. d.	Soqu	21	2009	IVL		West	MON-1	228228	201201	172172	196196	096096	101101	108108	234234	255255	158158	074074	177177	A	5	2
AM	Patient 37	MHOM/FR/90/LPN61	1935	22	1990	IVL		East	MON-1	228228	201201	172172	198198	106106	099099	106106	238238	251251	156156	082082	177177	A/B
AM	Patient 38	MHOM/FR/2002/LPN199	4446	23	2002	VL		West	MON-1	228228	201201	172172	198198	106106	099099	108108	236236	251251	158158	082082	177177	A	3	1
P	Patient 39	MHOM/FR/2007/LPM255	5478	24	2007	IVL			MON-1	228228	203203	172172	196196	098098	099099	108108	236236	255255	158158	074074	177177	A	4/5/2	1
P	Patient 40	MHOM/FR/2002/LPM216	4436	25	2002	VL	HIV		MON-1	228228	203203	172172	198198	098098	099099	108108	238238	253253	158158	076076	177177	A	4/3/2	1
P	Patient 41	MHOM/FR/2002/LPM217	4437	25	2002	VL			MON-1	228228	203203	172172	198198	098098	099099	108108	238238	253253	158158	076076	177177	A	4/3/2	1
P	Patient 42	MHOM/FR/98/LPM185	3780	26	1998	VL	HIV		MON-1	228228	203203	172172	196196	098098	099099	108108	236236	255255	158158	088088	177177	A	4/5/6	1
CO	Patient 43	MHOM/FR/2006/LPM251	5377	27	2006	IVL			MON-24	228228	203203	172172	196196	102102	099099	106106	244244	253253	158158	074074	177177	A	2	1
AM	Patient 44	MHOM/FR/2001/LPN195	4344	28	2001	VL			MON-1	228228	203203	172172	196196	096096	099099	108108	238238	255255	154154	074074	177177	A	5/2/4	1/2
AM	Patient 45	MHOM/FR/2007/LPN312	5458	29	2007	IVL		West	MON-1	228228	203203	172172	198198	106106	099099	108108	238238	251251	156156	074074	177177	A	3	1
AM		MCAN/FR/86/LPN28	776	30	1986	CanL		West	MON-1	228228	203203	172172	198198	106106	099099	108108	238238	251251	156156	074082	177177	A	3	1
P	Patient 46	MHOM/FR/2003/LPN221	4650	31	2003	CL		West	MON-1	228228	203203	172172	198198	102106	099099	108108	236236	253253	158158	074082	177177	A	3/2	1
AM	Patient 47	MHOM/FR/97/LPN159	3492	32	1997	VL		West	MON-1	228228	203203	172172	198198	106106	097097	106106	238238	251251	156156	082082	177177	B/A
AM	Patient 48	MHOM/FR/90/LPN64	1984	33	1990	VL	HIV	West	MON-1	228228	203203	172172	198198	106106	099099	108108	238238	251251	156156	082082	177177	A	3	1
AM	Patient 49	MHOM/FR/89/LPN54	1672	34	1989	VL		West	MON-1	228228	203203	172172	198198	096096	097097	106106	242242	255255	156156	082082	177177	B			1
AM	Patient 50	MHOM/FR/91/LPN70	2287	34	1991	IVL		West	MON-1	228228	203203	172172	198198	096096	097097	106106	242242	255255	156156	082082	177177	B			1
AM	Patient 51	MHOM/FR/92/LPN78	2449	34	1992	VL		East	MON-1	228228	203203	172172	198198	096096	097097	106106	242242	255255	156156	082082	177177	B			1
AM	Patient 52	MHOM/FR/95/LPN116	3034	34	1995	VL	HIV	East	MON-1	228228	203203	172172	198198	096096	097097	106106	242242	255255	156156	082082	177177	B			1
AM	Patient 53	MHOM/FR/96/LPN141	3287	34	1996	VL		East	MON-1	228228	203203	172172	198198	096096	097097	106106	242242	255255	156156	082082	177177	B			1
AM	Patient 54	MHOM/FR/97/LPN150	3370	34	1997	IVL		East	MON-1	228228	203203	172172	198198	096096	097097	106106	242242	255255	156156	082082	177177	B			1
AM	Patient 55	MHOM/FR/2001/LPN181	4168	34	2001	IVL		East	MON-1	228228	203203	172172	198198	096096	097097	106106	242242	255255	156156	082082	177177	B			1
AM	Patient 56	MHOM/FR/2007/LPN313	5459	34	2007	CL		East	MON-1	228228	203203	172172	198198	096096	097097	106106	242242	255255	156156	082082	177177	B			1
AM	Patient 57	MHOM/FR/2011/LPN358	6235	34	2011	VL		West	MON-1	228228	203203	172172	198198	096096	097097	106106	242242	255255	156156	082082	177177	B			1
AM		MCAN/FR/89/LPN57	1681	35	1989	CanL		East	MON-1	228228	203203	172172	198198	106106	097097	108108	238238	251251	158158	082082	177177	A/B
AM	Patient 58	MHOM/FR/95/LPN120	3094	35	1995	VL	HIV	West	MON-1	228228	203203	172172	198198	106106	097097	108108	238238	251251	158158	082082	177177	A/B
AM	Patient 60	MHOM/FR/92/LPN84	2503	36	1992	IVL		West	MON-1	228228	203203	172172	198198	106106	099099	108108	240240	251251	158158	082082	177177	A	3	1
AM	Patient 61	MHOM/FR/94/LPN103	2877	36	1994	CL		East	MON-1	228228	203203	172172	198198	106106	099099	108108	240240	251251	158158	082082	177177	A	3	1
AM	Patient 62	MHOM/FR/95/LPN115	3002	36	1995	IVL		West	MON-1	228228	203203	172172	198198	106106	099099	108108	240240	251251	158158	082082	177177	A	3	1
AM	Patient 63	MHOM/FR/95/LPN119	3106	36	1995	VL	HIV	West	MON-1	228228	203203	172172	198198	106106	099099	108108	240240	251251	158158	082082	177177	A	3	1
CO	Patient 59	MHOM/FR/96/LPM157	3234	36	1996	VL			MON-1	228228	203203	172172	198198	106106	099099	108108	240240	251251	158158	082082	177177	A	3	1
AM	Patient 64	MHOM/FR/2001/LPN187	4248	36	2001	VL		East	MON-1	228228	203203	172172	198198	106106	099099	108108	240240	251251	158158	082082	177177	A	3	1
AM	Patient 64	MHOM/FR/2002/LPN198	4401	36	2002	RVL		East	MON-1	228228	203203	172172	198198	106106	099099	108108	240240	251251	158158	082082	177177	A	3	1
P	Patient 65	MHOM/FR/94/LPM112	3004	37	1994	VL	HIV		MON-1	228228	203203	174174	196196	098098	101101	108108	238238	255255	158158	074074	179179	A	4/5/1	1/2/4
P	Patient 66	MHOM/FR/2006/LPM250	5217	37	2006	VL			MON-1	228228	203203	174174	196196	098098	101101	108108	238238	255255	158158	074074	179179	A	4/5/1	1/2/4
AM	Patient 67	MHOM/FR/93/LPN92	2666	38	1993	VL	HIV	East	MON-1	228228	203203	174174	196196	090094	099099	108108	246246	251251	158158	074074	179179	A	2/1/3	3/4/1
P	Patient 68	MHOM/FR/97/LPM173	3457	39	1997	VL			MON-1	228228	203205	172172	198198	096096	097097	106106	242242	255255	156156	082082	177177	B			1
AM	Patient 69	MHOM/FR/86/LPN29	859	40	1986	VL	HIV	West	MON-1	228228	205205	172172	196196	096096	097097	108108	238238	257257	156156	074074	177177	A/B
AM	Patient 71	MHOM/FR/87/LPN33	1077	41	1987	IVL		East	MON-1	228228	205205	172172	198198	106106	099099	106106	244244	251251	158158	074074	177177	A/B
AM		MCAN/FR/87/LPN34	1093	41	1987	CanL		East	MON-1	228228	205205	172172	198198	106106	099099	106106	244244	251251	158158	074074	177177	A/B
AM	Patient 72	MHOM/FR/89/LPN51	1546	41	1989	VL	HIV	West	MON-1	228228	205205	172172	198198	106106	099099	106106	244244	251251	158158	074074	177177	A/B
AM	Patient 73	MHOM/FR/98/LPN164	3545	41	1998	VL	HIV	West		228228	205205	172172	198198	106106	099099	106106	244244	251251	158158	074074	177177	A/B
AM	Patient 70	MHOM/FR/2005/LPM244	5046	41	2005	VL	HIV		MON-1	228228	205205	172172	198198	106106	099099	106106	244244	251251	158158	074074	177177	A/B
AM	Patient 74	MHOM/FR/96/LPN146	3311	42	1996	VL	HIV	East	MON-1	228228	205205	172172	198198	096106	097099	106106	236244	255255	158158	074082	177177	B			2
AM	Patient 75	MHOM/TR/94/LPN101	2813	43	1994	IVL		East	MON-1	228228	205205	172172	198198	096096	097097	106106	236236	255255	156156	082082	177177	B			1
AM	Patient 76	MHOM/FR/94/LPN104	2875	43	1994	IVL		East	MON-1	228228	205205	172172	198198	096096	097097	106106	236236	255255	156156	082082	177177	B			1
AM	Patient 77	MHOM/FR/95/LPN113	2981	43	1995	IVL		East	MON-1	228228	205205	172172	198198	096096	097097	106106	236236	255255	156156	082082	177177	B			1
AM	Patient 78	MHOM/FR/95/LPN121	3129	43	1995	VL	HIV	East	MON-1	228228	205205	172172	198198	096096	097097	106106	236236	255255	156156	082082	177177	B			1
AM	Patient 86	MHOM/FR/2002/LPN201	4461	43	2002	RVL	HIV	East	MON-1	228228	205205	172172	198198	096096	097097	106106	236236	255255	156156	082082	177177	B			1
AM	Patient 87	MHOM/FR/2004/LPN233	4808	43	2004	VL	HIV	East	MON-1	228228	205205	172172	198198	096096	097097	106106	236236	255255	156156	082082	177177	B			1
AM	Patient 79	MHOM/FR/96/LPN134	3270*	43	1996	AC		East	MON-1	228228	205205	172172	198198	096096	097097	106106	236236	255255	156156	082082	177177	B			1
AM	Patient 80	MHOM/FR/96/LPN137	3282*	43	1996	AC		East	MON-1	228228	205205	172172	198198	096096	097097	106106	236236	255255	156156	082082	177177	B			1
AM	Patient 81	MHOM/FR/96/LPN138	3283*	43	1996	AC		East	MON-1	228228	205205	172172	198198	096096	097097	106106	236236	255255	156156	082082	177177	B			1
AM	Patient 82	MHOM/FR/96/LPN144	3294*	43	1996	AC		East	MON-1	228228	205205	172172	198198	096096	097097	106106	236236	255255	156156	082082	177177	B			1
AM	Patient 83	MHOM/FR/96/LPN143	3295*	43	1996	AC		East	MON-1	228228	205205	172172	198198	096096	097097	106106	236236	255255	156156	082082	177177	B			1
AM	Patient 84	MHOM/FR/96/LPN142	3296*	43	1996	AC		East	MON-1	228228	205205	172172	198198	096096	097097	106106	236236	255255	156156	082082	177177	B			1
AM	Patient 85	MHOM/IT/96/LPN145	3313*	43	1996	AC		East	MON-1	228228	205205	172172	198198	096096	097097	106106	236236	255255	156156	082082	177177	B			1
AM	Patient 88	MHOM/FR/80/LPN3	218	44	1980	IVL		East	MON-1	228228	205205	172172	198198	096096	097097	106106	236242	255255	156156	082082	177177	B			1
AM	Patient 89	MHOM/00/94/LPN108	2895	44	1994	VL	HIV	East	MON-1	228228	205205	172172	198198	096096	097097	106106	236242	255255	156156	082082	177177	B			1
AM	Patient 90	MHOM/FR/2004/LPN236	4826	45	2004	VL		West	MON-1	228228	205205	172172	198198	088096	097097	106106	242242	255255	156156	082082	177177	B			1
AM		MCAN/FR/82/LPN16	444	46	1983	CanL		East	MON-1	228228	205205	172172	198198	096096	097097	106106	242242	255255	156156	082082	177177	B			1
AM	Patient 91	MHOM/FR/83/LPN19	470	46	1983	VL		East	MON-1	228228	205205	172172	198198	096096	097097	106106	242242	255255	156156	082082	177177	B			1
AM	Patient 92	MHOM/FR/84/LPN20	542	46	1984	VL		East	MON-1	228228	205205	172172	198198	096096	097097	106106	242242	255255	156156	082082	177177	B			1
AM	Patient 93	MHOM/FR/85/LPN24	765	46	1985	VL		East	MON-1	228228	205205	172172	198198	096096	097097	106106	242242	255255	156156	082082	177177	B			1
AM		MCAN/FR/87/LPN37	1122	46	1987	CanL		East	MON-1	228228	205205	172172	198198	096096	097097	106106	242242	255255	156156	082082	177177	B			1
AM	Patient 94	MHOM/FR/88/LPN46	1331	46	1988	VL		East	MON-1	228228	205205	172172	198198	096096	097097	106106	242242	255255	156156	082082	177177	B			1
AM	Patient 95	MHOM/FR/89/LPN59	1872	46	1989	VL	HIV	East	MON-1	228228	205205	172172	198198	096096	097097	106106	242242	255255	156156	082082	177177	B			1
AM	Patient 96	MHOM/FR/93/LPN91	2625	46	1993	IVL		West	MON-1	228228	205205	172172	198198	096096	097097	106106	242242	255255	156156	082082	177177	B			1
AM	Patient 97	MHOM/00/93/LPN94	2632	46	1993	VL	HIV	East	MON-1	228228	205205	172172	198198	096096	097097	106106	242242	255255	156156	082082	177177	B			1
AM	Patient 98	MHOM/FR/95/LPN107	2949	46	1994	IVL		East	MON-1	228228	205205	172172	198198	096096	097097	106106	242242	255255	156156	082082	177177	B			1
AM	Patient 99	MHOM/FR/95/LPN114	3001	46	1994	IVL		East	MON-1	228228	205205	172172	198198	096096	097097	106106	242242	255255	156156	082082	177177	B			1
AM	Patient 100	MHOM/FR/95/LPN118	3072	46	1995	VL	HIV	East	MON-1	228228	205205	172172	198198	096096	097097	106106	242242	255255	156156	082082	177177	B			1
AM	Patient 101	MHOM/FR/96/LPN125	3173	46	1996	VL		East	MON-1	228228	205205	172172	198198	096096	097097	106106	242242	255255	156156	082082	177177	B			1
AM	Patient 102	MHOM/FR/97/LPN148	3321	46	1997	VL	HIV	East	MON-1	228228	205205	172172	198198	096096	097097	106106	242242	255255	156156	082082	177177	B			1
P	Patient 105	MHOM/FR/97/LPM139	3399	46	1995	VL	HIV		MON-1	228228	205205	172172	198198	096096	097097	106106	242242	255255	156156	082082	177177	B			1
AM	Patient 103	MHOM/FR/97/LPN152	3433	46	1997	VL		East	MON-1	228228	205205	172172	198198	096096	097097	106106	242242	255255	156156	082082	177177	B			1
AM	Patient 104	MHOM/FR/2001/LPN180	4167	46	2001	IVL		West	MON-1	228228	205205	172172	198198	096096	097097	106106	242242	255255	156156	082082	177177	B			1
AM	Patient 106	MHOM/FR/2005/LPN257	5054	47	2005	IVL		East	MON-1	228228	205205	172172	198198	096096	097097	106106	242244	255255	156156	082082	177177	B			1
AM	Patient 107	MHOM/FR/84/LPN21	543	48	1984	VL		West	MON-1	228228	205205	172172	198198	096096	097097	106106	244244	255255	156156	082082	177177	B			1
AM	Patient 108	MHOM/FR/92/LPN85	2518	48	1992	IVL		East	MON-1	228228	205205	172172	198198	096096	097097	106106	244244	255255	156156	082082	177177	B			1
AM	Patient 109	MHOM/FR/2004/LPN240	4868	48	2004	VL		East	MON-1	228228	205205	172172	198198	096096	097097	106106	244244	255255	156156	082082	177177	B			1
AM	Patient 110	n. d.	Mich	49	2011	IVL		East	MON-1	228228	205205	172172	198198	096096	097097	106106	242242	257257	156156	082082	177177	B			1
AM	Patient 111	MHOM/FR/92/LPN86	2519	50	1992	IVL		East	MON-1	228228	205205	172172	198198	096096	097097	106106	242242	253253	158158	082082	177177	B			2
AM	Patient 112	MHOM/FR/2001/LPN191	4293	50	2001	VL	HIV	East	MON-1	228228	205205	172172	198198	096096	097097	106106	242242	253253	158158	082082	177177	B			2
AM	Patient 113	MHOM/FR/2008/LPN321	5670	50	2008	VL		East	MON-1	228228	205205	172172	198198	096096	097097	106106	242242	253253	158158	082082	177177	B			2
AM	Patient 114	MHOM/FR/99/LPN170	3759	51	1999	VL		East	MON-1	228228	205205	172172	198198	096096	097097	106106	234234	255255	158158	082082	177177	B			2
AM	Patient 115	MHOM/FR/2006/LPN281	5326	52	2006	VL		East	MON-1	228228	205205	172172	198198	096096	095095	106106	236236	255255	158158	082082	177177	B			2
CE		MCAN/FR/2006/LPN285	5329	52	2006	CanL			MON-1	228228	205205	172172	198198	096096	095095	106106	236236	255255	158158	082082	177177	B			2
AM	Patient 116	MHOM/FR/87/LPN36	1095	53	1987	VL	HIV	East	MON-1	228228	205205	172172	198198	096096	097097	106106	236236	255255	158158	082082	177177	B			2
AM	Patient 117	MHOM/FR/91/LPN71	2288	53	1991	VL	HIV	West	MON-1	228228	205205	172172	198198	096096	097097	106106	236236	255255	158158	082082	177177	B			2
AM	Patient 118	MHOM/FR/93/LPN96	2704	53	1992	VL		West	MON-1	228228	205205	172172	198198	096096	097097	106106	236236	255255	158158	082082	177177	B			2
AM	Patient 119	MHOM/FR/93/LPN99	2743	53	1993	VL	HIV	East	MON-1	228228	205205	172172	198198	096096	097097	106106	236236	255255	158158	082082	177177	B			2
AM		MCAN/FR/94/LPN102	2821	53	1994	CanL		East	MON-1	228228	205205	172172	198198	096096	097097	106106	236236	255255	158158	082082	177177	B			2
AM	Patient 120	MHOM/FR/95/LPN117	3070	53	1995	VL		East	MON-1	228228	205205	172172	198198	096096	097097	106106	236236	255255	158158	082082	177177	B			2
AM	Patient 121	MHOM/FR/2001/LPN189	4280	53	2001	VL		East	MON-1	228228	205205	172172	198198	096096	097097	106106	236236	255255	158158	082082	177177	B			2
AM	Patient 122	MHOM/FR/78/LPN1	97	54	1978	VL		East	MON-1	228228	205205	172172	200200	096096	097097	106106	236236	255255	158158	082082	177177	B			2
AM		MCAN/FR/82/LPN6	329	55	1982	CanL		East	MON-1	228228	205205	172172	198198	096096	097097	106106	236242	255255	158158	082082	177177	B			2
AM	Patient 123	MHOM/FR/84/LPN22	610	55	1983	VL		East	MON-1	228228	205205	172172	198198	096096	097097	106106	236242	255255	158158	082082	177177	B			2
AM	Patient 124	MHOM/FR/86/LPN31	1020	55	1986	VL		East	MON-1	228228	205205	172172	198198	096096	097097	106106	236242	255255	158158	082082	177177	B			2
AM	Patient 125	MHOM/FR/88/LPN48	1487	55	1988	CL		East	MON-1	228228	205205	172172	198198	096096	097097	106106	236242	255255	158158	082082	177177	B			2
AM	Patient 126	MHOM/FR/89/LPN55	1673	55	1989	IVL		East	MON-1	228228	205205	172172	198198	096096	097097	106106	236242	255255	158158	082082	177177	B			2
AM	Patient 127	MHOM/FR/90/LPN68	2151	55	1990	IVL		West	MON-1	228228	205205	172172	198198	096096	097097	106106	236242	255255	158158	082082	177177	B			2
AM	Patient 128	MHOM/FR/92/LPN76	2447	55	1992	VL		East	MON-1	228228	205205	172172	198198	096096	097097	106106	236242	255255	158158	082082	177177	B			2
AM	Patient 129	MHOM/FR/92/LPN77	2448	55	1992	VL	HIV	East	MON-1	228228	205205	172172	198198	096096	097097	106106	236242	255255	158158	082082	177177	B			2
AM	Patient 130	MHOM/FR/92/LPN80	2452	55	1992	VL	HIV	East	MON-1	228228	205205	172172	198198	096096	097097	106106	236242	255255	158158	082082	177177	B			2
AM	Patient 131	MHOM/FR/92/LPN82	2488	55	1992	VL	HIV	West	MON-1	228228	205205	172172	198198	096096	097097	106106	236242	255255	158158	082082	177177	B			2
CO	Patient 146	MHOM/FR/93/LPN95	2634	55	1993	VL			MON-1	228228	205205	172172	198198	096096	097097	106106	236242	255255	158158	082082	177177	B			2
AM	Patient 132	MHOM/FR/94/LPN106	2882	55	1994	VL		East	MON-1	228228	205205	172172	198198	096096	097097	106106	236242	255255	158158	082082	177177	B			2
AM	Patient 133	MHOM/FR/94/LPN109	2927	55	1994	VL	HIV	East	MON-1	228228	205205	172172	198198	096096	097097	106106	236242	255255	158158	082082	177177	B			2
AM	Patient 135	MHOM/FR/96/LPN133	3275	55	1996	IVL		East	MON-1	228228	205205	172172	198198	096096	097097	106106	236242	255255	158158	082082	177177	B			2
AM	Patient 134	MHOM/FR/96/LPN130	3277	55	1996	VL		East	MON-1	228228	205205	172172	198198	096096	097097	106106	236242	255255	158158	082082	177177	B			2
AM		MFEL/FR/96/LPN139	3291	55	1996	CatL		West	MON-1	228228	205205	172172	198198	096096	097097	106106	236242	255255	158158	082082	177177	B			2
AM	Patient 136	MHOM/FR/97/LPN155	3484	55	1997	VL		East	MON-1	228228	205205	172172	198198	096096	097097	106106	236242	255255	158158	082082	177177	B			2
AM	Patient 137	MHOM/FR/97/LPN158	3491	55	1997	VL		East	MON-1	228228	205205	172172	198198	096096	097097	106106	236242	255255	158158	082082	177177	B			2
AM	Patient 139	MHOM/FR/2000/LPN176	3991	55	2000	VL		East	MON-1	228228	205205	172172	198198	096096	097097	106106	236242	255255	158158	082082	177177	B			2
AM	Patient 138	MHOM/FR/2000/LPN175	4000	55	2000	VL		West	MON-1	228228	205205	172172	198198	096096	097097	106106	236242	255255	158158	082082	177177	B			2
AM	Patient 140	MHOM/FR/2003/LPN209	4521	55	2003	IVL		West	MON-1	228228	205205	172172	198198	096096	097097	106106	236242	255255	158158	082082	177177	B			2
AM	Patient 141	MHOM/FR/2003/LPN217	4626	55	2003	VL		East	MON-1	228228	205205	172172	198198	096096	097097	106106	236242	255255	158158	082082	177177	B			2
AM	Patient 142	MHOM/FR/2006/LPN259	5169	55	2006	VL		West	MON-1	228228	205205	172172	198198	096096	097097	106106	236242	255255	158158	082082	177177	B			2
AM	Patient 143	MHOM/FR/2006/LPN282	5328	55	2006	IVL		East	MON-1	228228	205205	172172	198198	096096	097097	106106	236242	255255	158158	082082	177177	B			2
AM	Patient 144	MHOM/FR/2007/LPN316	5535	55	2007	VL		East	MON-1	228228	205205	172172	198198	096096	097097	106106	236242	255255	158158	082082	177177	B			2
AM	Patient 145	MHOM/FR/2011/LPN357	6237	55	2011	VL		West	MON-1	228228	205205	172172	198198	096096	097097	106106	236242	255255	158158	082082	177177	B			2
AM	Patient 147	MHOM/FR/96/LPN127	3300	56	1996	VL	HIV	West	MON-1	228228	205205	172172	198198	096096	097097	106106	238242	255255	158158	082082	177177	B			2
AM		MCAN/FR/82/LPN10	335	57	1982	CanL		East	MON-1	228228	205205	172172	198198	096096	097097	106106	242242	255255	158158	082082	177177	B			2
AM	Patient 148	MHOM/FR/89/LPN53	1569	57	1989	VL		East	MON-1	228228	205205	172172	198198	096096	097097	106106	242242	255255	158158	082082	177177	B			2
AM	Patient 149	MHOM/FR/90/LPN66	1985	57	1990	VL		East	MON-1	228228	205205	172172	198198	096096	097097	106106	242242	255255	158158	082082	177177	B			2
AM	Patient 150	MHOM/FR/93/LPN90	2589	57	1993	VL		East	MON-1	228228	205205	172172	198198	096096	097097	106106	242242	255255	158158	082082	177177	B			2
AM	Patient 151	MHOM/FR/93/LPN93	2630	57	1993	IVL		East	MON-1	228228	205205	172172	198198	096096	097097	106106	242242	255255	158158	082082	177177	B			2
AM	Patient 152	MHOM/FR/93/LPN98	2705	57	1993	VL	HIV	East	MON-1	228228	205205	172172	198198	096096	097097	106106	242242	255255	158158	082082	177177	B			2
AM	Patient 153	MHOM/FR/94/LPN110	2969	57	1994	VL	HIV	West	MON-1	228228	205205	172172	198198	096096	097097	106106	242242	255255	158158	082082	177177	B			2
AM	Patient 154	MHOM/FR/96/LPN140	3286	57	1996	IVL		East	MON-1	228228	205205	172172	198198	096096	097097	106106	242242	255255	158158	082082	177177	B			2
AM	Patient 155	MHOM/FR/97/LPN156	3483	57	1997	VL	HIV	East	MON-1	228228	205205	172172	198198	096096	097097	106106	242242	255255	158158	082082	177177	B			2
AM	Patient 156	MHOM/FR/2000/LPN178	4049	57	2000	IVL		East	MON-1	228228	205205	172172	198198	096096	097097	106106	242242	255255	158158	082082	177177	B			2
AM	Patient 157	MHOM/FR/2001/LPN190	4294	57	2001	IVL		East	MON-1	228228	205205	172172	198198	096096	097097	106106	242242	255255	158158	082082	177177	B			2
AM	Patient 158	MHOM/FR/2006/LPN277	5333	57	2006	VL		East	MON-1	228228	205205	172172	198198	096096	097097	106106	242242	255255	158158	082082	177177	B			2
AM	Patient 159	MHOM/FR/2011/LPN351	6187	57	2011	IVL		West	MON-1	228228	205205	172172	198198	096096	097097	106106	242242	255255	158158	082082	177177	B			2
AM	Patient 160	MHOM/FR/2011/LPN356	6191	57	2011	IVL		East	MON-1	228228	205205	172172	198198	096096	097097	106106	242242	255255	158158	082082	177177	B			2
AM	Patient 161	MHOM/FR/2011/LPN366	6244	57	2011	IVL		East	MON-1	228228	205205	172172	198198	096096	097097	106106	242242	255255	158158	082082	177177	B			2
AM	Patient 162	MHOM/FR/2004/LPN237	4840	58	2004	VL		East	MON-1	228228	205205	172172	198198	096096	097097	108108	242242	255255	158158	082082	177177	B			2
CO	Patient 163	MHOM/FR/94/LPN105	2878	59	1994	VL	HIV		MON-1	228228	205205	172172	198198	096096	097097	106106	236242	257257	156156	082082	177177	B			1
P	Patient 164	MHOM/FR/96/LPM154	3232	60	1996	IVL			MON-1	228232	203203	172172	196196	104104	101101	108108	240240	251251	158158	074074	177177	A	3/4/5/2	1
P	Patient 165	MHOM/FR/97/LPM174	3460	61	1997	VL	HIV		MON-1	228232	203203	172172	196196	098104	099099	108108	240244	251255	158158	074074	177177	A	4/3/2	1
AM	Patient 166	MHOM/FR/99/LPN173	3881	62	1999	IVL		West	MON-1	228234	203205	172172	198198	106106	099099	108108	242242	251251	158158	082082	177177	A/B
P	Patient 167	MHOM/FR/97/LPM170	3405	63	1997	IVL			MON-1	230230	199199	172172	196196	106106	099099	108108	240240	251251	156156	074074	177177	A	1	4
P	Patient 168	MHOM/FR/97/LPM177	3537	63	1997	VL	HIV		MON-1	230230	199199	172172	196196	106106	099099	108108	240240	251251	156156	074074	177177	A	1	4
P	Patient 169	MHOM/FR/2000/LPM201	3994	63	2000	VL	HIV		MON-1	230230	199199	172172	196196	106106	099099	108108	240240	251251	156156	074074	177177	A	1	4
P	Patient 170	MHOM/FR/2001/LPM209	4211	64	2001	VL	HIV		MON-1	230230	199199	172172	196196	106106	099099	108108	242242	251251	158158	074074	177177	A	1/3/4/2	4/1/2
P	Patient 171	MHOM/FR/97/LPM166	3333	65	1997	VL	HIV		MON-1	230230	201201	172172	196196	096106	099099	108108	234240	251251	156156	074074	177177	A	1	4
P	Patient 172	MHOM/FR/2004/LPM236	4955	66	2004	IVL			MON-1	230230	201201	172172	196196	106106	099099	108108	238238	251251	156156	074074	177177	A	1	4
P	Patient 173	MHOM/FR/2006/LPM252	5370	67	2006	VL			MON-1	230230	201201	172172	194194	106106	099099	108108	240240	251251	156156	074074	177177	A	1	4
P	Patient 174	MHOM/FR/94/LPM116	3022	68	1994	VL	HIV		MON-1	230230	201201	172172	196196	106106	099099	108108	240240	251251	156156	074074	177177	A	1	4
P	Patient 175	MHOM/FR/96/LPM138	3231	68	1996	VL	HIV		MON-1	230230	201201	172172	196196	106106	099099	108108	240240	251251	156156	074074	177177	A	1	4
P	Patient 176	MHOM/FR/99/LPM189	3869	68	1999	IVL			MON-1	230230	201201	172172	196196	106106	099099	108108	240240	251251	156156	074074	177177	A	1	4
P	Patient 177	MHOM/FR/2000/LPM204	4044	68	2000	IVL			MON-1	230230	201201	172172	196196	106106	099099	108108	240240	251251	156156	074074	177177	A	1	4
P	Patient 178	MHOM/FR/98/LPM183	3634	69	1998	VL	HIV		MON-1	230230	201201	172172	198198	106106	099099	108108	240240	251251	156156	074074	177177	A	1/3/2	4
P	Patient 179	MHOM/FR/97/LPM178	3778	69	1997	UK			MON-1	230230	201201	172172	198198	106106	099099	108108	240240	251251	156156	074074	177177	A	1/3/2	4
P	Patient 180	MHOM/FR/2003/LPM232	4648	70	2003	IVL			MON-1	230230	201201	172172	196196	110110	099099	108108	240240	251251	156156	074074	177177	A	1	4
P	Patient 181	MHOM/FR/96/LPM152	3175	71	1996	VL			MON-1	230230	201201	172172	198198	106106	099099	108108	240242	251251	156156	074074	177177	A	1/3/2	4
P	Patient 182	MHOM/FR/97/LPM168	3345	72	1997	VL	HIV		MON-1	230230	201201	172172	196196	106106	099099	108108	242242	251251	156156	074074	177177	A	1	4
P	Patient 183	MHOM/FR/98/LPM181	3540	73	1998	MCL			MON-1	230230	201201	172172	196196	096096	101101	108108	234234	255255	158158	074074	177177	A	5	2
P	Patient 184	MHOM/FR/96/LPM156	3233	74	1996	IVL			MON-1	230230	201201	172172	196196	096106	099101	108108	234242	251255	158158	086086	177177	A	5/1/4/2	2/4/1
CE		IPER/FR/84/LEM576	576*	75	1984	PHLEB			MON-1	230230	201201	172172	196196	098098	099099	108108	240240	257257	158158	074074	177177	A	4/1/2	1/4
CE		IARI/FR/84/LEM595	595*	75	1984	PHLEB			MON-1	230230	201201	172172	196196	098098	099099	108108	240240	257257	158158	074074	177177	A	4/1/2	1/4
AM	Patient 185	MHOM/FR/96/LPN129	3303	76	1996	VL	HIV	West	MON-1	230230	201201	174174	196196	106106	099099	108108	238238	251251	156156	074074	179179	A	1	4
AM	Patient 186	MHOM/FR/88/LPN45	1330	77	1988	VL	HIV	East	MON-1	230230	201201	174174	196196	106106	099099	108108	240240	251251	156156	074074	179179	A	1	4
AM	Patient 187	MHOM/FR/89/LPN58	1680	77	1989	IVL		East	MON-1	230230	201201	174174	196196	106106	099099	108108	240240	251251	156156	074074	179179	A	1	4
AM	Patient 188	MHOM/FR/91/LPN69	2309	77	1991	VL	HIV	East	MON-1	230230	201201	174174	196196	106106	099099	108108	240240	251251	156156	074074	179179	A	1	4
AM	Patient 189	MHOM/FR/96/LPN128	3269	77	1996	VL	HIV	East	MON-1	230230	201201	174174	196196	106106	099099	108108	240240	251251	156156	074074	179179	A	1	4
AM	Patient 190	MHOM/FR/97/LPN151	3401	77	1996	VL	HIV	East	MON-1	230230	201201	174174	196196	106106	099099	108108	240240	251251	156156	074074	179179	A	1	4
AM	Patient 86	MHOM/FR/97/LPN153	3436	77	1997	VL	HIV	East	MON-1	230230	201201	174174	196196	106106	099099	108108	240240	251251	156156	074074	179179	A	1	4
AM		MCAN/FR/98/LPN168	3701	77	1998	CanL				230230	201201	174174	196196	106106	099099	108108	240240	251251	156156	074074	179179	A	1	4
AM	Patient 86	MHOM/FR/2000/LPN177	3992	77	2000	RVL	HIV	East	MON-1	230230	201201	174174	196196	106106	099099	108108	240240	251251	156156	074074	179179	A	1	4
AM	Patient 86	MHOM/FR/2001/LPN185	4177	77	2001	RVL	HIV	East	MON-1	230230	201201	174174	196196	106106	099099	108108	240240	251251	156156	074074	179179	A	1	4
AM	Patient 191	MHOM/FR/2001/LPN186	4250	77	2001	VL	HIV	East	MON-1	230230	201201	174174	196196	106106	099099	108108	240240	251251	156156	074074	179179	A	1	4
AM	Patient 86	MHOM/FR/2003/LPN215	4612	77	2003	RVL	HIV	East	MON-1	230230	201201	174174	196196	106106	099099	108108	240240	251251	156156	074074	179179	A	1	4
AM	Patient 192	MHOM/FR/2007/LPN314	5460*	78	2007	VL	HIV	West	MON-1	230230	201201	174174	196196	106106	099099	108108	238238	249249	158158	082082	179179	A	1/6	4/3/1
AM		MCAN/FR/2006/LPN267	5222	79	2006	CanL		West	MON-1	230230	201205	172174	196198	096106	099099	106108	240240	255255	158158	074082	179179	A	1/6/3/4	4/2/3
P	Patient 193	MHOM/FR/2002/LPM222	4448	80	2002	VL	HIV		MON-1	230230	201205	174174	196196	096106	101101	108108	234240	251255	158158	074074	177179	A	1/5/6	4/2
P	Patient 194	MHOM/FR/2001/LPM214	4292	81	2001	VL			MON-1	230230	203203	170172	196196	098100	099099	108108	238244	253257	154158	074074	175177	A	2/4	1
P	Patient 195	MHOM/FR/2002/LPM226	4512	82	2002	VL	HIV		MON-1	230230	203203	170172	196196	100100	099099	108108	238244	253257	154158	074074	177177	A	2/4	1
P	Patient 196	MHOM/FR/2002/LPM228	4677	83	2002	VL			MON-1	230230	203203	170172	196196	100100	099099	108108	238244	257257	154158	074074	177177	A	2/4	1
P	Patient 197	MHOM/FR/96/LPM155	3224	84	1996	VL			MON-1	230230	203203	172172	198198	106106	099099	108108	240240	251251	154154	074074	177177	A	2/3/1	1
P	Patient 198	MHOM/FR/96/LPM159	3330	84	1996	VL			MON-1	230230	203203	172172	198198	106106	099099	108108	240240	251251	154154	074074	177177	A	2/3/1	1
P	Patient 199	MHOM/FR/94/LPM133	3040	85	1994	VL	HIV		MON-1	230230	203203	172172	198198	102106	099099	108108	236240	253253	154154	074074	177177	A	2	1
P	Patient 200	MHOM/FR/96/LPM161	3278	85	1996	IVL	HIV		MON-1	230230	203203	172172	198198	102106	099099	108108	236240	253253	154154	074074	177177	A	2	1
P	Patient 201	MHOM/FR/2009/LPM264	5814	85	2009	MCL			MON-1	230230	203203	172172	198198	102106	099099	108108	236240	253253	154154	074074	177177	A	2	1
P	Patient 202	MHOM/FR/94/LPM122-2	3089	86	1994	VL	HIV		MON-1	230230	203203	172172	196196	106106	099099	108108	242242	251251	156156	074074	177177	A	1/3/4	4/1
P	Patient 203	MHOM/FR/2001/LPM212	4219	87	2001	CL			MON-1	230230	203203	172172	196196	104104	099101	108108	242242	251251	158158	074074	177177	A	4/3/2	1
P	Patient 204	MHOM/FR/2008/LPM260	5722	88	2008	VL	HIV		MON-1	230230	203203	172172	196196	094094	103103	108108	246246	253253	158158	074074	177177	A	2	1/3
P	Patient 205	MHOM/FR/99/LPM191	3897	89	1999	CL	HIV		MON-1	230230	203203	172172	196196	106106	099099	108108	242242	251251	156156	074082	177177	A	1/3	1/4
P	Patient 206	MHOM/FR/95/LPM137	3012	90	1995	VL	HIV		MON-1	230230	203203	172172	198198	110110	101101	108108	240240	251251	158158	082082	177177	A	3/6	1/3
P	Patient 207	MHOM/FR/2000/LPM196	3997	91	2000	VL	HIV		MON-1	230230	203203	172172	196196	098098	099099	108108	238238	253253	158158	088088	177177	A	4	1
P	Patient 208	MHOM/FR/94/LPM118	3039	92	1994	VL	HIV		MON-108	230230	203203	172174	196196	098098	101101	108108	238238	255255	158158	074074	177179	A	4/1/5	1/2/4
CE	Patient 212	MHOM/FR/85/LEM716	716*	93	1985	VL			MON-1	230230	203203	172172	196196	098098	099099	108108	238238	253253	158158	074074	177177	A	4	1
P	Patient 210	MHOM/FR/97/LPM176	3631	93	1997	IVL			MON-1	230230	203203	172172	196196	098098	099099	108108	238238	253253	158158	074074	177177	A	4	1
CO	Patient 209	MHOM/FR/98/LPM186	3782	93	1998	VL			MON-1	230230	203203	172172	196196	098098	099099	108108	238238	253253	158158	074074	177177	A	4	1
P	Patient 211	MHOM/FR/2001/LPN183	4158	93	2001	VL			MON-1	230230	203203	172172	196196	098098	099099	108108	238238	253253	158158	074074	177177	A	4	1
AM	Patient 213	MHOM/FR/83/LPN18	446	94	1983	VL		West	MON-1	230230	203203	172172	196196	098098	099099	108108	240240	255255	158158	074074	177177	A	4	1
CE	Patient 214	MHOM/FR/87/LEM1098	1098*	94	1987	CL			MON-1	230230	203203	172172	196196	098098	099099	108108	240240	255255	158158	074074	177177	A	4	1
CE	Patient 215	MHOM/FR/78/LEM75	75*	94	1978	VL			MON-1	230230	203203	172172	196196	098098	099099	108108	240240	255255	158158	074074	177177	A	4	1
CE	Patient 216	MHOM/FR/85/LEM663	663*	95	1985	VL			MON-1	230230	203203	172172	196196	098098	099099	108108	238238	253253	158160	074074	177177	A	4	1
AM	Patient 217	MHOM/FR/88/LPN41	1259	96	1988	VL	HIV	East	MON-1	230230	203203	172172	196196	094094	101101	106106	234234	255255	154154	074074	177177	A	2/5	3/2
AM	Patient 218	MHOM/FR/2003/LPN213	4572	97	2003	VL		West	MON-1	230230	203203	172172	196196	098098	099099	108108	240240	253253	158158	074074	177177	A	4	1
AM	Patient 219	MHOM/FR/96/LPM162	3293	98	1996	CL			MON-24	230230	209209	170170	194194	110110	103103	106106	234234	237237	146146	074082	175175	A	6	3
AM	Patient 220	MHOM/00/2004/LPN234	4820	99	2004	CL		West	MON-24	230230	215215	174174	192200	092092	101101	110110	230230	231231	158158	088088	179179	A	6	3
AM	Patient 190	MHOM/FR/2001/LPN182	4157	100	2001	RVL	HIV	East	MON-1	230232	201201	174174	196196	106106	099099	108108	240240	251251	156156	074074	179179	A	1	4
AM	Patient 190	MHOM/FR/2001/LPN188	4255	100	2001	RVL	HIV	East	MON-1	230232	201201	174174	196196	106106	099099	108108	240240	251251	156156	074074	179179	A	1	4
P	Patient 221	MHOM/FR/2000/LPM200	3995	101	2000	VL	HIV		MON-1	230238	201203	170172	196198	102106	099101	108108	240240	253253	156156	074074	175177	A	2/1	1/3/4
P	Patient 222	MHOM/FR/94/LPM120	3005	102	1994	VL	HIV		MON-1	232232	201201	172172	198198	102106	099099	108108	236240	253253	156156	074074	177177	A	2/1/3	1/4
P	Patient 223	MHOM/FR/99/LPM194	3907	103	1999	MCL			MON-1	232232	203203	172172	196196	098104	099101	108108	242242	251255	158158	074074	177177	A	4/3/2	1
P	Patient 224	MHOM/FR/96/LPM158	3245	104	1996	VL			MON-1	232232	203203	172172	196196	098098	101101	108108	244244	255255	158158	086086	177177	A	4/2/5	1/2
AM		MCAN/FR/80/LPN4	219	105	1980	CanL		East	MON-1	232232	203203	172172	196196	096106	099099	108108	238238	253257	158158	074082	177177	A	4/3/2	1
AM		MCAN/FR/82/LPN8	331	105	1982	CanL		West	MON-1	232232	203203	172172	196196	096106	099099	108108	238238	253257	158158	074082	177177	A	4/3/2	1
AM	Patient 225	MHOM/FR/99/LPN171	3755	106	1999	IVL		West	MON-1	232232	203203	172172	198198	106106	099099	108108	238238	251251	152152	082082	177177	A	3	1
P	Patient 226	MHOM/FR/2001/LPM211	4233	107	2001	VL	HIV		MON-1	234234	203203	172172	196198	106106	099099	108108	242242	251251	158158	074082	177177	A	3	1
P	Patient 227	MHOM/00/00/LPM148	3163	108	1995	UK			MON-1	234234	203203	172172	198198	106106	099099	108108	240240	251251	156156	088088	177177	A	3	1
AM	Patient 228	n. d.	Asco	109	2011	VL		West	MON-1	234234	203203	172172	198198	106106	099099	108108	240240	251251	158158	082082	177177	A	3	1
AM		MCAN/FR/86/LPN27	775	110	1986	CanL		West	MON-1	234234	203203	172172	198198	106106	099099	108108	242242	251251	158158	082082	177177	A	3	1
AM	Patient 229	MHOM/FR/99/LPN174	3896	111	1999	CL		West	MON-24	234234	207207	172172	196196	114114	103103	106106	236236	261261	146146	074074	177177	A	6	3
AM	Patient 230	MHOM/FR/2005/LPN253	4929	112	2001	VL	HIV	West	MON-80	234234	211211	170172	196202	104106	101101	106106	238238	231261	152152	080080	175177	A	6	3
P	Patient 231	MHOM/00/2003/LPM233	4646	113	2003	IVL			MON-1	236236	203203	170170	198198	102102	097097	108108	246246	255255	158158	074074	175175	A	2	3
CO	Patient 232	MHOM/FR/2000/LPM205	4045	114	2000	VL			MON-1	238238	201201	170170	194194	106106	101101	108108	238238	251251	156156	082082	175175	A	6	3
CO	Patient 233	MHOM/FR/92/LPN83	2504	115	1991	CL	HIV		MON-1	238238	201201	170170	194194	106106	101101	108108	238238	251251	156156	074074	175175	A	6	3
CO	Patient 234	MHOM/FR/99/LPM190	3870	116	1999	VL	HIV		MON-1	238238	201203	170170	194194	106106	101101	108108	238238	251251	156156	082082	175175	A	6	3
AM	Patient 235	MHOM/FR/89/LPN60	1873	117	1989	VL	HIV	West	MON-1	238238	203203	170170	196196	100100	099099	108108	240240	253253	154154	074074	175175	A	2	1/3
P	Patient 236	MHOM/FR/2008/LPM259	5624	118	2008	VL	HIV		MON-1	238238	203203	174174	196196	100100	099099	108108	240240	253253	158158	074074	179179	A	2/1	1/4/3
P	Patient 237	MHOM/FR/2007/LPM254	5450	119	2007	IVL			MON-1	240240	201201	170170	192192	106106	101101	108108	238238	251251	156156	082082	175175	A	6	3
AM	Patient 238	MHOM/FR/93/LPN97	2679	120	1993	CL		East	MON-24	244244	207207	172172	198198	116116	105105	106106	234234	249249	146146	080080	177177	A	6	3
P	Patient 239	MHOM/FR/95/LPM136	3009	121	1995	VL	HIV		MON-1	250250	203203	172172	202202	104104	105105	106106	238238	251251	152152	078078	177177	A	6	3
						Clinical form / Host: Clinical form of the disease and/or host
AM: Alpes-Maritimes						VL: Visceral leishmaniasis
P: Provence						IVL: Infant under 15 years visceral leishmaniasis
CE: Cévenol						CL: Cutaneous leishmaniasis
CO: Corse						MCL: Mucocutaneous leishmaniasis
						RVL: Relapse of VL
						AC: Asymptomatic carrier
						CanL: Canine leishmaniasis
						CatL: Cat leishmaniasis
						PHLEB: strain from phlebotomine sandfly
						UK: Unknown
